# Supplementary material for: Plume moths (Lepidoptera, Pterophoridae) reared from the Chilean endemic Steviaphilippiana (Asteraceae)
Source: Biodivers Data J. 2022 Sep 28;10:e94358. doi: 10.3897/BDJ.10.e94358 (PMC9848548; doi:10.3897/BDJ.10.e94358)
Supplement: XML Treatment for Oidaematophorus andresi [file BDJ.10.e94358-treatment1.xml]

<!DOCTYPE tp:taxon-treatment
  PUBLIC "-//TaxonX//DTD Taxonomic Treatment Publishing DTD v0 20100105//EN" "tax-treatment-NSO.dtd">
<tp:taxon-treatment xmlns:tp="http://www.plazi.org/taxpub"><tp:treatment-meta><mixed-citation publication-type="journal"><person-group><name><surname>Vargas</surname><given-names>Héctor A.</given-names></name></person-group><article-title>Plume moths (<tp:taxon-name><tp:taxon-name-part taxon-name-part-type="order">Lepidoptera</tp:taxon-name-part></tp:taxon-name>, <tp:taxon-name><tp:taxon-name-part taxon-name-part-type="family">Pterophoridae</tp:taxon-name-part></tp:taxon-name>) reared from the Chilean endemic <italic><tp:taxon-name><tp:taxon-name-part taxon-name-part-type="genus" reg="Stevia">Stevia</tp:taxon-name-part><tp:taxon-name-part taxon-name-part-type="species" reg="philippiana">philippiana</tp:taxon-name-part></tp:taxon-name></italic> (<tp:taxon-name><tp:taxon-name-part taxon-name-part-type="family">Asteraceae</tp:taxon-name-part></tp:taxon-name>)</article-title><source>Biodivers Data J</source><day>28</day><month>09</month><year>2022</year><volume>10</volume><pub-id pub-id-type="doi">10.3897/BDJ.10.e94358</pub-id></mixed-citation></tp:treatment-meta><tp:nomenclature><tp:taxon-name>
            <object-id xmlns:xlink="http://www.w3.org/1999/xlink" content-type="arpha" xlink:type="simple">A5C1E7A6-2BC0-5BBB-965B-875ECBAB6667</object-id>
            <tp:taxon-name-part taxon-name-part-type="genus">Oidaematophorus</tp:taxon-name-part>
            <tp:taxon-name-part taxon-name-part-type="species">andresi</tp:taxon-name-part>
            <object-id xmlns:xlink="http://www.w3.org/1999/xlink" content-type="zoobank" xlink:type="simple" object-id-type="ZooBank">BBDAE182-9EEC-4D2D-AE82-A028D9188236</object-id>
          </tp:taxon-name><tp:taxon-authority>Vargas</tp:taxon-authority><tp:taxon-status xmlns:xlink="http://www.w3.org/1999/xlink" xlink:type="simple">sp. n.</tp:taxon-status></tp:nomenclature><tp:treatment-sec sec-type="materials"><title>Materials</title><list list-type="alpha-lower" list-content="occurrences"><list-item><p><bold>Type status:</bold> <named-content xmlns:xlink="http://www.w3.org/1999/xlink" content-type="dwc:typeStatus" xlink:type="simple">Holotype</named-content>. <bold>Occurrence:</bold> occurrenceID: <named-content xmlns:xlink="http://www.w3.org/1999/xlink" content-type="dwc:occurrenceID" xlink:type="simple">916B29C3-0CE3-58D3-A958-110823634B2F</named-content>; sex: <named-content xmlns:xlink="http://www.w3.org/1999/xlink" content-type="dwc:sex" xlink:type="simple">male</named-content>; associatedSequences: <named-content xmlns:xlink="http://www.w3.org/1999/xlink" content-type="dwc:associatedSequences" xlink:type="simple">GenBank: <ext-link ext-link-type="uri" xlink:href="https://www.ncbi.nlm.nih.gov/nuccore/OP281687" xlink:type="simple">OP281687</ext-link></named-content>; <bold>Taxon:</bold> order: <named-content xmlns:xlink="http://www.w3.org/1999/xlink" content-type="dwc:order" xlink:type="simple"><tp:taxon-name><tp:taxon-name-part taxon-name-part-type="order">Lepidoptera</tp:taxon-name-part></tp:taxon-name></named-content>; family: <named-content xmlns:xlink="http://www.w3.org/1999/xlink" content-type="dwc:family" xlink:type="simple"><tp:taxon-name><tp:taxon-name-part taxon-name-part-type="family">Pterophoridae</tp:taxon-name-part></tp:taxon-name></named-content>; genus: <named-content xmlns:xlink="http://www.w3.org/1999/xlink" content-type="dwc:genus" xlink:type="simple"><tp:taxon-name><tp:taxon-name-part taxon-name-part-type="genus">Oidaematophorus</tp:taxon-name-part></tp:taxon-name></named-content>; specificEpithet: <named-content xmlns:xlink="http://www.w3.org/1999/xlink" content-type="dwc:specificEpithet" xlink:type="simple"><italic><tp:taxon-name><tp:taxon-name-part taxon-name-part-type="genus" reg="Oidaematophorus"/><tp:taxon-name-part taxon-name-part-type="species" reg="andresi">andresi</tp:taxon-name-part></tp:taxon-name></italic></named-content>; taxonRank: <named-content xmlns:xlink="http://www.w3.org/1999/xlink" content-type="dwc:taxonRank" xlink:type="simple">species</named-content>; nomenclaturalCode: <named-content xmlns:xlink="http://www.w3.org/1999/xlink" content-type="dwc:nomenclaturalCode" xlink:type="simple">ICZN</named-content>; <bold>Location:</bold> continent: <named-content xmlns:xlink="http://www.w3.org/1999/xlink" content-type="dwc:continent" xlink:type="simple">South America</named-content>; country: <named-content xmlns:xlink="http://www.w3.org/1999/xlink" content-type="dwc:country" xlink:type="simple">Chile</named-content>; stateProvince: <named-content xmlns:xlink="http://www.w3.org/1999/xlink" content-type="dwc:stateProvince" xlink:type="simple">Parinacota</named-content>; locality: <named-content xmlns:xlink="http://www.w3.org/1999/xlink" content-type="dwc:locality" xlink:type="simple">About 2 km south of Socoroma village</named-content>; verbatimElevation: <named-content xmlns:xlink="http://www.w3.org/1999/xlink" content-type="dwc:verbatimElevation" xlink:type="simple">3400 m</named-content>; verbatimLatitude: <named-content xmlns:xlink="http://www.w3.org/1999/xlink" content-type="dwc:verbatimLatitude" xlink:type="simple">18°16’42’’S</named-content>; verbatimLongitude: <named-content xmlns:xlink="http://www.w3.org/1999/xlink" content-type="dwc:verbatimLongitude" xlink:type="simple">69°34’15’’W</named-content>; <bold>Identification:</bold> identifiedBy: <named-content xmlns:xlink="http://www.w3.org/1999/xlink" content-type="dwc:identifiedBy" xlink:type="simple">Héctor A. Vargas</named-content>; <bold>Event:</bold> samplingProtocol: <named-content xmlns:xlink="http://www.w3.org/1999/xlink" content-type="dwc:samplingProtocol" xlink:type="simple">One male adult emerged May 2022, reared from larva collected on <italic><tp:taxon-name><tp:taxon-name-part taxon-name-part-type="genus" reg="Stevia">Stevia</tp:taxon-name-part><tp:taxon-name-part taxon-name-part-type="species" reg="philippiana">philippiana</tp:taxon-name-part></tp:taxon-name></italic> April 2022</named-content>; year: <named-content xmlns:xlink="http://www.w3.org/1999/xlink" content-type="dwc:year" xlink:type="simple">2022</named-content>; verbatimEventDate: <named-content xmlns:xlink="http://www.w3.org/1999/xlink" content-type="dwc:verbatimEventDate" xlink:type="simple">May 2022</named-content>; <bold>Record Level:</bold> type: <named-content xmlns:xlink="http://www.w3.org/1999/xlink" content-type="dwc:type" xlink:type="simple">PhysicalObject</named-content>; language: <named-content xmlns:xlink="http://www.w3.org/1999/xlink" content-type="dwc:language" xlink:type="simple">en</named-content>; institutionCode: <named-content xmlns:xlink="http://www.w3.org/1999/xlink" content-type="dwc:institutionCode" xlink:type="simple">IDEA</named-content>; ownerInstitutionCode: <named-content xmlns:xlink="http://www.w3.org/1999/xlink" content-type="dwc:ownerInstitutionCode" xlink:type="simple">IDEA-LEPI-2022-007, genitalia slide HAV-1538</named-content>; basisOfRecord: <named-content xmlns:xlink="http://www.w3.org/1999/xlink" content-type="dwc:basisOfRecord" xlink:type="simple">PreservedSpecimen</named-content></p></list-item><list-item><p><bold>Type status:</bold> <named-content xmlns:xlink="http://www.w3.org/1999/xlink" content-type="dwc:typeStatus" xlink:type="simple">Paratype</named-content>. <bold>Occurrence:</bold> occurrenceID: <named-content xmlns:xlink="http://www.w3.org/1999/xlink" content-type="dwc:occurrenceID" xlink:type="simple">3037D049-427A-586C-B398-3E21440B8BB9</named-content>; sex: <named-content xmlns:xlink="http://www.w3.org/1999/xlink" content-type="dwc:sex" xlink:type="simple">female</named-content>; associatedSequences: <named-content xmlns:xlink="http://www.w3.org/1999/xlink" content-type="dwc:associatedSequences" xlink:type="simple">GenBank: <ext-link ext-link-type="uri" xlink:href="https://www.ncbi.nlm.nih.gov/nuccore/OP281688" xlink:type="simple">OP281688</ext-link></named-content>; <bold>Taxon:</bold> order: <named-content xmlns:xlink="http://www.w3.org/1999/xlink" content-type="dwc:order" xlink:type="simple"><tp:taxon-name><tp:taxon-name-part taxon-name-part-type="order">Lepidoptera</tp:taxon-name-part></tp:taxon-name></named-content>; family: <named-content xmlns:xlink="http://www.w3.org/1999/xlink" content-type="dwc:family" xlink:type="simple"><tp:taxon-name><tp:taxon-name-part taxon-name-part-type="family">Pterophoridae</tp:taxon-name-part></tp:taxon-name></named-content>; genus: <named-content xmlns:xlink="http://www.w3.org/1999/xlink" content-type="dwc:genus" xlink:type="simple"><tp:taxon-name><tp:taxon-name-part taxon-name-part-type="genus">Oidaematophorus </tp:taxon-name-part></tp:taxon-name></named-content>; specificEpithet: <named-content xmlns:xlink="http://www.w3.org/1999/xlink" content-type="dwc:specificEpithet" xlink:type="simple"><italic><tp:taxon-name><tp:taxon-name-part taxon-name-part-type="genus" reg="Oidaematophorus"/><tp:taxon-name-part taxon-name-part-type="species" reg="andresi">andresi</tp:taxon-name-part></tp:taxon-name></italic></named-content>; taxonRank: <named-content xmlns:xlink="http://www.w3.org/1999/xlink" content-type="dwc:taxonRank" xlink:type="simple">species</named-content>; nomenclaturalCode: <named-content xmlns:xlink="http://www.w3.org/1999/xlink" content-type="dwc:nomenclaturalCode" xlink:type="simple">ICZN</named-content>; <bold>Location:</bold> continent: <named-content xmlns:xlink="http://www.w3.org/1999/xlink" content-type="dwc:continent" xlink:type="simple">South America</named-content>; country: <named-content xmlns:xlink="http://www.w3.org/1999/xlink" content-type="dwc:country" xlink:type="simple">Chile</named-content>; stateProvince: <named-content xmlns:xlink="http://www.w3.org/1999/xlink" content-type="dwc:stateProvince" xlink:type="simple">Parinacota</named-content>; locality: <named-content xmlns:xlink="http://www.w3.org/1999/xlink" content-type="dwc:locality" xlink:type="simple">About 2 km south of Socoroma village</named-content>; verbatimElevation: <named-content xmlns:xlink="http://www.w3.org/1999/xlink" content-type="dwc:verbatimElevation" xlink:type="simple">3400 m</named-content>; verbatimLatitude: <named-content xmlns:xlink="http://www.w3.org/1999/xlink" content-type="dwc:verbatimLatitude" xlink:type="simple">18°16’42’’S</named-content>; verbatimLongitude: <named-content xmlns:xlink="http://www.w3.org/1999/xlink" content-type="dwc:verbatimLongitude" xlink:type="simple">69°34’15’’W</named-content>; <bold>Identification:</bold> identifiedBy: <named-content xmlns:xlink="http://www.w3.org/1999/xlink" content-type="dwc:identifiedBy" xlink:type="simple">Héctor A. Vargas</named-content>; <bold>Event:</bold> samplingProtocol: <named-content xmlns:xlink="http://www.w3.org/1999/xlink" content-type="dwc:samplingProtocol" xlink:type="simple">One female adult emerged May 2022, reared from larva collected on <italic><tp:taxon-name><tp:taxon-name-part taxon-name-part-type="genus" reg="Stevia">Stevia</tp:taxon-name-part><tp:taxon-name-part taxon-name-part-type="species" reg="philippiana">philippiana</tp:taxon-name-part></tp:taxon-name></italic> April 2022</named-content>; year: <named-content xmlns:xlink="http://www.w3.org/1999/xlink" content-type="dwc:year" xlink:type="simple">2022</named-content>; verbatimEventDate: <named-content xmlns:xlink="http://www.w3.org/1999/xlink" content-type="dwc:verbatimEventDate" xlink:type="simple">May 2022</named-content>; <bold>Record Level:</bold> type: <named-content xmlns:xlink="http://www.w3.org/1999/xlink" content-type="dwc:type" xlink:type="simple">PhysicalObject</named-content>; language: <named-content xmlns:xlink="http://www.w3.org/1999/xlink" content-type="dwc:language" xlink:type="simple">en</named-content>; institutionCode: <named-content xmlns:xlink="http://www.w3.org/1999/xlink" content-type="dwc:institutionCode" xlink:type="simple">IDEA</named-content>; ownerInstitutionCode: <named-content xmlns:xlink="http://www.w3.org/1999/xlink" content-type="dwc:ownerInstitutionCode" xlink:type="simple">IDEA-LEPI-2022-008, genitalia slide HAV-1539</named-content>; basisOfRecord: <named-content xmlns:xlink="http://www.w3.org/1999/xlink" content-type="dwc:basisOfRecord" xlink:type="simple">PreservedSpecimen</named-content></p></list-item><list-item><p><bold>Type status:</bold> <named-content xmlns:xlink="http://www.w3.org/1999/xlink" content-type="dwc:typeStatus" xlink:type="simple">Paratype</named-content>. <bold>Occurrence:</bold> occurrenceID: <named-content xmlns:xlink="http://www.w3.org/1999/xlink" content-type="dwc:occurrenceID" xlink:type="simple">15EE9771-54A9-5362-813D-9ACF4D89DE8A</named-content>; sex: <named-content xmlns:xlink="http://www.w3.org/1999/xlink" content-type="dwc:sex" xlink:type="simple">male</named-content>; <bold>Taxon:</bold> order: <named-content xmlns:xlink="http://www.w3.org/1999/xlink" content-type="dwc:order" xlink:type="simple"><tp:taxon-name><tp:taxon-name-part taxon-name-part-type="order">Lepidoptera</tp:taxon-name-part></tp:taxon-name></named-content>; family: <named-content xmlns:xlink="http://www.w3.org/1999/xlink" content-type="dwc:family" xlink:type="simple"><tp:taxon-name><tp:taxon-name-part taxon-name-part-type="family">Pterophoridae</tp:taxon-name-part></tp:taxon-name></named-content>; genus: <named-content xmlns:xlink="http://www.w3.org/1999/xlink" content-type="dwc:genus" xlink:type="simple"><tp:taxon-name><tp:taxon-name-part taxon-name-part-type="genus">Oidaematophorus </tp:taxon-name-part></tp:taxon-name></named-content>; specificEpithet: <named-content xmlns:xlink="http://www.w3.org/1999/xlink" content-type="dwc:specificEpithet" xlink:type="simple"><italic><tp:taxon-name><tp:taxon-name-part taxon-name-part-type="genus" reg="Oidaematophorus"/><tp:taxon-name-part taxon-name-part-type="species" reg="andresi">andresi</tp:taxon-name-part></tp:taxon-name></italic></named-content>; taxonRank: <named-content xmlns:xlink="http://www.w3.org/1999/xlink" content-type="dwc:taxonRank" xlink:type="simple">species</named-content>; nomenclaturalCode: <named-content xmlns:xlink="http://www.w3.org/1999/xlink" content-type="dwc:nomenclaturalCode" xlink:type="simple">ICZN</named-content>; <bold>Location:</bold> continent: <named-content xmlns:xlink="http://www.w3.org/1999/xlink" content-type="dwc:continent" xlink:type="simple">South America</named-content>; country: <named-content xmlns:xlink="http://www.w3.org/1999/xlink" content-type="dwc:country" xlink:type="simple">Chile</named-content>; stateProvince: <named-content xmlns:xlink="http://www.w3.org/1999/xlink" content-type="dwc:stateProvince" xlink:type="simple">Parinacota</named-content>; locality: <named-content xmlns:xlink="http://www.w3.org/1999/xlink" content-type="dwc:locality" xlink:type="simple">About 2 km south of Socoroma village</named-content>; verbatimElevation: <named-content xmlns:xlink="http://www.w3.org/1999/xlink" content-type="dwc:verbatimElevation" xlink:type="simple">3400 m</named-content>; verbatimLatitude: <named-content xmlns:xlink="http://www.w3.org/1999/xlink" content-type="dwc:verbatimLatitude" xlink:type="simple">18°16’42’’S</named-content>; verbatimLongitude: <named-content xmlns:xlink="http://www.w3.org/1999/xlink" content-type="dwc:verbatimLongitude" xlink:type="simple">69°34’15’’W</named-content>; <bold>Identification:</bold> identifiedBy: <named-content xmlns:xlink="http://www.w3.org/1999/xlink" content-type="dwc:identifiedBy" xlink:type="simple">Héctor A. Vargas</named-content>; <bold>Event:</bold> samplingProtocol: <named-content xmlns:xlink="http://www.w3.org/1999/xlink" content-type="dwc:samplingProtocol" xlink:type="simple">One male adult emerged May 2022, reared from larva collected on <italic><tp:taxon-name><tp:taxon-name-part taxon-name-part-type="genus" reg="Stevia">Stevia</tp:taxon-name-part><tp:taxon-name-part taxon-name-part-type="species" reg="philippiana">philippiana</tp:taxon-name-part></tp:taxon-name></italic> April 2022</named-content>; year: <named-content xmlns:xlink="http://www.w3.org/1999/xlink" content-type="dwc:year" xlink:type="simple">2022</named-content>; verbatimEventDate: <named-content xmlns:xlink="http://www.w3.org/1999/xlink" content-type="dwc:verbatimEventDate" xlink:type="simple">May 2022</named-content>; <bold>Record Level:</bold> type: <named-content xmlns:xlink="http://www.w3.org/1999/xlink" content-type="dwc:type" xlink:type="simple">PhysicalObject</named-content>; language: <named-content xmlns:xlink="http://www.w3.org/1999/xlink" content-type="dwc:language" xlink:type="simple">en</named-content>; institutionCode: <named-content xmlns:xlink="http://www.w3.org/1999/xlink" content-type="dwc:institutionCode" xlink:type="simple">IDEA</named-content>; ownerInstitutionCode: <named-content xmlns:xlink="http://www.w3.org/1999/xlink" content-type="dwc:ownerInstitutionCode" xlink:type="simple">IDEA-LEPI-2022-009, genitalia slide HAV-1551</named-content>; basisOfRecord: <named-content xmlns:xlink="http://www.w3.org/1999/xlink" content-type="dwc:basisOfRecord" xlink:type="simple">PreservedSpecimen</named-content></p></list-item><list-item><p><bold>Type status:</bold> <named-content xmlns:xlink="http://www.w3.org/1999/xlink" content-type="dwc:typeStatus" xlink:type="simple">Paratype</named-content>. <bold>Occurrence:</bold> occurrenceID: <named-content xmlns:xlink="http://www.w3.org/1999/xlink" content-type="dwc:occurrenceID" xlink:type="simple">8A8880FD-CCE2-5EE5-ABB4-D42452D35139</named-content>; sex: <named-content xmlns:xlink="http://www.w3.org/1999/xlink" content-type="dwc:sex" xlink:type="simple">male</named-content>; <bold>Taxon:</bold> order: <named-content xmlns:xlink="http://www.w3.org/1999/xlink" content-type="dwc:order" xlink:type="simple"><tp:taxon-name><tp:taxon-name-part taxon-name-part-type="order">Lepidoptera</tp:taxon-name-part></tp:taxon-name></named-content>; family: <named-content xmlns:xlink="http://www.w3.org/1999/xlink" content-type="dwc:family" xlink:type="simple"><tp:taxon-name><tp:taxon-name-part taxon-name-part-type="family">Pterophoridae</tp:taxon-name-part></tp:taxon-name></named-content>; genus: <named-content xmlns:xlink="http://www.w3.org/1999/xlink" content-type="dwc:genus" xlink:type="simple"><tp:taxon-name><tp:taxon-name-part taxon-name-part-type="genus">Oidaematophorus </tp:taxon-name-part></tp:taxon-name></named-content>; specificEpithet: <named-content xmlns:xlink="http://www.w3.org/1999/xlink" content-type="dwc:specificEpithet" xlink:type="simple"><italic><tp:taxon-name><tp:taxon-name-part taxon-name-part-type="genus" reg="Oidaematophorus"/><tp:taxon-name-part taxon-name-part-type="species" reg="andresi">andresi</tp:taxon-name-part></tp:taxon-name></italic></named-content>; taxonRank: <named-content xmlns:xlink="http://www.w3.org/1999/xlink" content-type="dwc:taxonRank" xlink:type="simple">species</named-content>; nomenclaturalCode: <named-content xmlns:xlink="http://www.w3.org/1999/xlink" content-type="dwc:nomenclaturalCode" xlink:type="simple">ICZN</named-content>; <bold>Location:</bold> continent: <named-content xmlns:xlink="http://www.w3.org/1999/xlink" content-type="dwc:continent" xlink:type="simple">South America</named-content>; country: <named-content xmlns:xlink="http://www.w3.org/1999/xlink" content-type="dwc:country" xlink:type="simple">Chile</named-content>; stateProvince: <named-content xmlns:xlink="http://www.w3.org/1999/xlink" content-type="dwc:stateProvince" xlink:type="simple">Parinacota</named-content>; locality: <named-content xmlns:xlink="http://www.w3.org/1999/xlink" content-type="dwc:locality" xlink:type="simple">About 2 km south of Socoroma village</named-content>; verbatimElevation: <named-content xmlns:xlink="http://www.w3.org/1999/xlink" content-type="dwc:verbatimElevation" xlink:type="simple">3400 m</named-content>; verbatimLatitude: <named-content xmlns:xlink="http://www.w3.org/1999/xlink" content-type="dwc:verbatimLatitude" xlink:type="simple">18°16’42’’S</named-content>; verbatimLongitude: <named-content xmlns:xlink="http://www.w3.org/1999/xlink" content-type="dwc:verbatimLongitude" xlink:type="simple">69°34’15’’W</named-content>; <bold>Identification:</bold> identifiedBy: <named-content xmlns:xlink="http://www.w3.org/1999/xlink" content-type="dwc:identifiedBy" xlink:type="simple">Héctor A. Vargas</named-content>; <bold>Event:</bold> samplingProtocol: <named-content xmlns:xlink="http://www.w3.org/1999/xlink" content-type="dwc:samplingProtocol" xlink:type="simple">One male adult emerged May 2022, reared from larva collected on <italic><tp:taxon-name><tp:taxon-name-part taxon-name-part-type="genus" reg="Stevia">Stevia</tp:taxon-name-part><tp:taxon-name-part taxon-name-part-type="species" reg="philippiana">philippiana</tp:taxon-name-part></tp:taxon-name></italic> April 2022</named-content>; year: <named-content xmlns:xlink="http://www.w3.org/1999/xlink" content-type="dwc:year" xlink:type="simple">2022</named-content>; verbatimEventDate: <named-content xmlns:xlink="http://www.w3.org/1999/xlink" content-type="dwc:verbatimEventDate" xlink:type="simple">May 2022</named-content>; <bold>Record Level:</bold> type: <named-content xmlns:xlink="http://www.w3.org/1999/xlink" content-type="dwc:type" xlink:type="simple">PhysicalObject</named-content>; language: <named-content xmlns:xlink="http://www.w3.org/1999/xlink" content-type="dwc:language" xlink:type="simple">en</named-content>; institutionCode: <named-content xmlns:xlink="http://www.w3.org/1999/xlink" content-type="dwc:institutionCode" xlink:type="simple">IDEA</named-content>; ownerInstitutionCode: <named-content xmlns:xlink="http://www.w3.org/1999/xlink" content-type="dwc:ownerInstitutionCode" xlink:type="simple">IDEA-LEPI-2022-010, genitalia slide HAV-1556</named-content>; basisOfRecord: <named-content xmlns:xlink="http://www.w3.org/1999/xlink" content-type="dwc:basisOfRecord" xlink:type="simple">PreservedSpecimen</named-content></p></list-item></list></tp:treatment-sec><tp:treatment-sec sec-type="Description"><title>Description</title><p>Male and female (Fig. <xref ref-type="fig" rid="F8157539">1</xref>). Fore-wing length 13.5–14.1 mm.</p><p>Head. Vertex and frons mostly grey with scattered white scales. Occiput with erect, narrow, dark grey scales. Labial palpus with first and second segments white, third segment grey. Antenna filiform, about half the costa length, with grey and white scales.</p><p>Thorax. Mostly grey with scattered white, brown and black scales. Fore-leg coxa mostly grey with longitudinal row of black-tipped scales anteriorly; femur and tibia tarsus grey. Mid- and hind-leg grey. Fore-wing cleft origin at about 2/3 from wing base. Dorsal surface mostly grey, with a longitudinal yellowish-brown stripe along the anal margin from near the wing base to the complete second lobe; discal spot black; a black spot before cleft base; two black spots on costa near the middle of first lobe; scattered black scales near anal margin; fringe grey; ventral surface grey. Hind-wing dorsal and ventral surfaces and fringe grey.</p><p>Abdomen. Mostly grey with scattered white and brown scales.</p><p>Male genitalia (Fig. <xref ref-type="fig" rid="F8123716">2</xref>). Tegumen bilobed; anterior margin with triangular projection medially. Uncus narrow, slender, curved, apex pointed. Vinculum narrow. Saccus slightly curved in the middle. Juxta asymmetrical, strongly curved to right, left margin more strongly sinuous than right margin, a narrow longitudinal membranous stripe along the middle almost reaching the base of anellus arms. Anellus arms asymmetrical; left arm narrow, slightly curved, with an apical row of small setae; right arm wider than left arm, strongly curved in the middle, with a small subapical projection, a few small setae near and a row of small setae on the opposite side. Valvae asymmetrical, each with a longitudinal fold in the middle and a group of hair-like scales arising basally on external side. Left valva slightly wider than right one; apex rounded; saccular process with a somewhat conical basal section and a slender saccular spine; saccular spine slightly longer than three fourths the costal margin length, basal fourth of saccular spine rounded towards ventral margin of valva, distal three-fourths straight, apex with hooked tip. Right valva with a single dentate process on the sacculus. Phallus cylindrical, curved, acute apex, vesica without cornuti.</p><p>Female genitalia (Fig. <xref ref-type="fig" rid="F8123716">2</xref>). Papilla analis short, posteriorly rounded, mostly slightly sclerotised, with a well-sclerotised band along anterior margin. Posterior apophysis (apex of the left posterior apophysis broken during mounting), narrow, rod-shaped, about four times the length of papilla analis, apex almost reaches the anterior margin of tergum VIII. Anterior apophysis from anterior vertex of tergum VIII, narrow, rod-shaped, about a half the length of papilla analis. Ostium bursae displaced to left. Antrum cup-shaped, wider posteriorly, mostly slightly sclerotised, with an oval-shaped sclerite near the junction with ductus bursae. Ductus bursae membranous, narrow, diameter about half of the widest part of antrum. Corpus bursae membranous, elongated, about three times the length of ductus bursae. Ductus seminalis from near the junction of ductus bursae with corpus bursae, about six times as long as corpus bursae, anterior part coiled.</p></tp:treatment-sec><tp:treatment-sec sec-type="Diagnosis"><title>Diagnosis</title><p><italic><tp:taxon-name><tp:taxon-name-part taxon-name-part-type="genus" reg="Oidaematophorus">Oidaematophorus</tp:taxon-name-part><tp:taxon-name-part taxon-name-part-type="species" reg="andresi">andresi</tp:taxon-name-part></tp:taxon-name></italic> sp. n. can be distinguished from other Neotropical representatives of the genus by the dorsal surface of the fore-wing mostly grey, with a longitudinal yellowish-brown stripe along the anal margin from near the wing base to the complete second lobe. The male genitalia of <italic><tp:taxon-name><tp:taxon-name-part taxon-name-part-type="genus" reg="Oidaematophorus">O.</tp:taxon-name-part><tp:taxon-name-part taxon-name-part-type="species" reg="andresi">andresi</tp:taxon-name-part></tp:taxon-name></italic> sp. n. resemble those of <italic><tp:taxon-name><tp:taxon-name-part taxon-name-part-type="genus" reg="Oidaematophorus">O.</tp:taxon-name-part><tp:taxon-name-part taxon-name-part-type="species" reg="espeletiae">espeletiae</tp:taxon-name-part></tp:taxon-name></italic>, Hernández, Fuentes, Fajardo &amp; Matthews, 2014 from Colombia (<xref ref-type="bibr" rid="B8123300">Hernández et al. 2014</xref>) in having a hooked tip on the apex of the spine of the saccular process of the left valva. However, the dorsal surface of the fore-wing of <italic><tp:taxon-name><tp:taxon-name-part taxon-name-part-type="genus" reg="Oidaematophorus">O.</tp:taxon-name-part><tp:taxon-name-part taxon-name-part-type="species" reg="espeletiae">espeletiae</tp:taxon-name-part></tp:taxon-name></italic> is mostly grey at base and mostly cream apically. Furthermore, the saccular process of the left valva is straight along a great part of its length with a short curved portion near the base and the right valva has a single dentate process on the sacculus in the male genitalia of <italic><tp:taxon-name><tp:taxon-name-part taxon-name-part-type="genus" reg="Oidaematophorus">O.</tp:taxon-name-part><tp:taxon-name-part taxon-name-part-type="species" reg="andresi">andresi</tp:taxon-name-part></tp:taxon-name></italic> sp. n. In contrast, the saccular process of the left valva has a great curved portion and the right valva has two dentate processes on the sacculus in the male genitalia in <italic><tp:taxon-name><tp:taxon-name-part taxon-name-part-type="genus" reg="Oidaematophorus">O.</tp:taxon-name-part><tp:taxon-name-part taxon-name-part-type="species" reg="espeletiae">espeletiae</tp:taxon-name-part></tp:taxon-name></italic>. In the female genitalia, the posteriorly wider cup-shaped antrum of <italic><tp:taxon-name><tp:taxon-name-part taxon-name-part-type="genus" reg="Oidaematophorus">O.</tp:taxon-name-part><tp:taxon-name-part taxon-name-part-type="species" reg="andresi">andresi</tp:taxon-name-part></tp:taxon-name></italic> sp. n. contrasts with the anteriorly wider antrum of <italic><tp:taxon-name><tp:taxon-name-part taxon-name-part-type="genus" reg="Oidaematophorus">O.</tp:taxon-name-part><tp:taxon-name-part taxon-name-part-type="species" reg="espeletiae">espeletiae</tp:taxon-name-part></tp:taxon-name></italic>. Furthermore, the antrum of <italic><tp:taxon-name><tp:taxon-name-part taxon-name-part-type="genus" reg="Oidaematophorus">O.</tp:taxon-name-part><tp:taxon-name-part taxon-name-part-type="species" reg="andresi">andresi</tp:taxon-name-part></tp:taxon-name></italic> sp. n. has an oval-shaped sclerite near the junction with ductus bursae, which is absent in <italic><tp:taxon-name><tp:taxon-name-part taxon-name-part-type="genus" reg="Oidaematophorus">O.</tp:taxon-name-part><tp:taxon-name-part taxon-name-part-type="species" reg="espeletiae">espeletiae</tp:taxon-name-part></tp:taxon-name></italic>.</p></tp:treatment-sec><tp:treatment-sec sec-type="Etymology"><title>Etymology</title><p>The name of the species is dedicated to Dr. Andrés Moreira-Muñoz, for his remarkable contributions to the biogeography and systematics of the Chilean flora.</p></tp:treatment-sec><tp:treatment-sec sec-type="Distribution"><title>Distribution</title><p><italic><tp:taxon-name><tp:taxon-name-part taxon-name-part-type="genus" reg="Oidaematophorus">Oidaematophorus</tp:taxon-name-part><tp:taxon-name-part taxon-name-part-type="species" reg="andresi">andresi</tp:taxon-name-part></tp:taxon-name></italic> sp. n. is known only from the type locality, about 2 km south of Socoroma Village, at about 3400 m elevation on the western slopes of the Andes of northern Chile (Fig. <xref ref-type="fig" rid="F8123718">3</xref>).</p></tp:treatment-sec><tp:treatment-sec sec-type="Biology"><title>Biology</title><p>The only host plant currently recorded for <italic><tp:taxon-name><tp:taxon-name-part taxon-name-part-type="genus" reg="Oidaematophorus">O.</tp:taxon-name-part><tp:taxon-name-part taxon-name-part-type="species" reg="andresi">andresi</tp:taxon-name-part></tp:taxon-name></italic> sp. n. is <italic><tp:taxon-name><tp:taxon-name-part taxon-name-part-type="genus" reg="Stevia">S.</tp:taxon-name-part><tp:taxon-name-part taxon-name-part-type="species" reg="philippiana">philippiana</tp:taxon-name-part></tp:taxon-name></italic> (Fig. <xref ref-type="fig" rid="F8123718">3</xref>).</p></tp:treatment-sec><tp:treatment-sec sec-type="Taxon discussion"><title>Taxon discussion</title><p>Species of <italic><tp:taxon-name><tp:taxon-name-part taxon-name-part-type="genus" reg="Oidaematophorus">Oidaematophorus</tp:taxon-name-part></tp:taxon-name></italic> are recognised by fore-wing venation with R1 absent, R2, R3, R4 and R5 separate, Cu1 from the posterior angle of the discal cell and Cu2 from the discal cell, mid-leg with scale bristles at base of spur pairs and female genitalia with bell- or widened funnel-shaped antrum (<xref ref-type="bibr" rid="B8123215">Gielis 2011</xref>). Ten described species of <italic><tp:taxon-name><tp:taxon-name-part taxon-name-part-type="genus" reg="Oidaematophorus">Oidaematophorus</tp:taxon-name-part></tp:taxon-name></italic> occur in the Neotropical Region (<xref ref-type="bibr" rid="B8123215">Gielis 2011</xref>, <xref ref-type="bibr" rid="B8123233">Gielis 2014</xref>, <xref ref-type="bibr" rid="B8123300">Hernández et al. 2014</xref>, <xref ref-type="bibr" rid="B8123391">Matthews et al. 2019</xref>, <xref ref-type="bibr" rid="B8123660">Ustjuzhanin et al. 2021b</xref>), only one of which, <italic><tp:taxon-name><tp:taxon-name-part taxon-name-part-type="genus" reg="Oidaematophorus">O.</tp:taxon-name-part><tp:taxon-name-part taxon-name-part-type="species" reg="pseudotrachyphloeus">pseudotrachyphloeus</tp:taxon-name-part></tp:taxon-name></italic> Gielis, 2011, is known from Chile (<xref ref-type="bibr" rid="B8123687">Vargas 2021</xref>). Although eight species of the genus were recorded from this country earlier (<xref ref-type="bibr" rid="B8123172">Gielis 1991</xref>), these are currently included in <italic><tp:taxon-name><tp:taxon-name-part taxon-name-part-type="genus" reg="Hellinsia">Hellinsia</tp:taxon-name-part></tp:taxon-name></italic> (<xref ref-type="bibr" rid="B8123215">Gielis 2011</xref>). Accordingly, <italic><tp:taxon-name><tp:taxon-name-part taxon-name-part-type="genus" reg="Oidaematophorus">O.</tp:taxon-name-part><tp:taxon-name-part taxon-name-part-type="species" reg="andresi">andresi</tp:taxon-name-part></tp:taxon-name></italic> sp. n. is the second representative of the genus confirmed from Chile. The two species from this country are easily recognised, based on wing pattern, as the fore-wing of <italic><tp:taxon-name><tp:taxon-name-part taxon-name-part-type="genus" reg="Oidaematophorus">O.</tp:taxon-name-part><tp:taxon-name-part taxon-name-part-type="species" reg="pseudotrachyphloeus">pseudotrachyphloeus</tp:taxon-name-part></tp:taxon-name></italic> lacks the longitudinal yellowish-brown stripe along the anal margin typical of <italic><tp:taxon-name><tp:taxon-name-part taxon-name-part-type="genus" reg="Oidaematophorus">O.</tp:taxon-name-part><tp:taxon-name-part taxon-name-part-type="species" reg="andresi">andresi</tp:taxon-name-part></tp:taxon-name></italic> sp. n. The genitalia also provide useful morphological characters in this case, as in <italic><tp:taxon-name><tp:taxon-name-part taxon-name-part-type="genus" reg="Oidaematophorus">O.</tp:taxon-name-part><tp:taxon-name-part taxon-name-part-type="species" reg="pseudotrachyphloeus">pseudotrachyphloeus</tp:taxon-name-part></tp:taxon-name></italic> the male has the spine of the saccular process of the left valva strongly curved throughout its length and the female has asymmetrical anterior apophyses and ductus seminalis only slightly longer than the corpus bursae, in clear contrast to <italic><tp:taxon-name><tp:taxon-name-part taxon-name-part-type="genus" reg="Oidaematophorus">O.</tp:taxon-name-part><tp:taxon-name-part taxon-name-part-type="species" reg="andresi">andresi</tp:taxon-name-part></tp:taxon-name></italic> sp. n. Although the host plant ranges of these two species must be explored further, the currently available records suggest that they use different host plants, because <italic><tp:taxon-name><tp:taxon-name-part taxon-name-part-type="genus" reg="Oidaematophorus">O.</tp:taxon-name-part><tp:taxon-name-part taxon-name-part-type="species" reg="pseudotrachyphloeus">pseudotrachyphloeus</tp:taxon-name-part></tp:taxon-name></italic> has been reared only from <italic><tp:taxon-name><tp:taxon-name-part taxon-name-part-type="genus" reg="Ambrosia">Ambrosia</tp:taxon-name-part><tp:taxon-name-part taxon-name-part-type="species" reg="cumanensis">cumanensis</tp:taxon-name-part></tp:taxon-name></italic> Kunth (<tp:taxon-name><tp:taxon-name-part taxon-name-part-type="family">Asteraceae</tp:taxon-name-part></tp:taxon-name>) (<xref ref-type="bibr" rid="B8123687">Vargas 2021</xref>).</p></tp:treatment-sec><tp:treatment-sec><!--Section generated to contain objects referenced in tp:taxon-treatment.--><fig id="F8157539" position="float" orientation="portrait"><object-id xmlns:xlink="http://www.w3.org/1999/xlink" content-type="arpha" xlink:type="simple">8090A832-D3F3-5A9B-8B55-4FE7380EC986</object-id><object-id xmlns:xlink="http://www.w3.org/1999/xlink" content-type="doi" xlink:type="simple">10.3897/BDJ.10.e94358.figure1</object-id><label>Figure 1.</label><caption><p>Habitus of <italic><tp:taxon-name><tp:taxon-name-part taxon-name-part-type="genus" reg="Oidaematophorus">Oidaematophorus</tp:taxon-name-part><tp:taxon-name-part taxon-name-part-type="species" reg="andresi">andresi</tp:taxon-name-part></tp:taxon-name></italic> sp. n. Left, male holotype (IDEA-LEPI-2022-007). Right, female paratype (IDEA-LEPI-2022-008).</p></caption><graphic xmlns:xlink="http://www.w3.org/1999/xlink" xlink:href="bdj-10-e94358-g001.jpg" position="float" id="oo_747034.jpg" orientation="portrait" xlink:type="simple"><uri content-type="original_file" xlink:type="simple">https://binary.pensoft.net/fig/747034</uri></graphic></fig><fig id="F8123716" position="float" orientation="portrait"><object-id xmlns:xlink="http://www.w3.org/1999/xlink" content-type="arpha" xlink:type="simple">4CD68121-25D4-57D1-BB4E-8C6EF47383BD</object-id><object-id xmlns:xlink="http://www.w3.org/1999/xlink" content-type="doi" xlink:type="simple">10.3897/BDJ.10.e94358.figure2</object-id><label>Figure 2.</label><caption><p>Genitalia of <italic><tp:taxon-name><tp:taxon-name-part taxon-name-part-type="genus" reg="Oidaematophorus">Oidaematophorus</tp:taxon-name-part><tp:taxon-name-part taxon-name-part-type="species" reg="andresi">andresi</tp:taxon-name-part></tp:taxon-name></italic> sp. n. <bold>A</bold> Male genitalia in ventral view, phallus removed. <bold>B</bold> Phallus in lateral view. <bold>C</bold> Apex of the saccular spine of the left valva. <bold>D</bold> Anellus arms. <bold>E</bold> Dentate process of the sacculus of the right valva. <bold>F</bold> Female genitalia in ventral view. <bold>G</bold> Detail of the antrum. Male holotype IDEA-LEPI-2022-007, genitalia slide HAV-1538. Female paratype IDEA-LEPI-2022-008, genitalia slide HAV-1539. Scale bar 1 mm.</p></caption><graphic xmlns:xlink="http://www.w3.org/1999/xlink" xlink:href="bdj-10-e94358-g002.jpg" position="float" id="oo_737411.jpg" orientation="portrait" xlink:type="simple"><uri content-type="original_file" xlink:type="simple">https://binary.pensoft.net/fig/737411</uri></graphic></fig><fig id="F8123718" position="float" orientation="portrait"><object-id xmlns:xlink="http://www.w3.org/1999/xlink" content-type="arpha" xlink:type="simple">28925AD0-66CD-5B78-A7B0-9422B64983AC</object-id><object-id xmlns:xlink="http://www.w3.org/1999/xlink" content-type="doi" xlink:type="simple">10.3897/BDJ.10.e94358.figure3</object-id><label>Figure 3.</label><caption><p>Habitat and host plant of <italic><tp:taxon-name><tp:taxon-name-part taxon-name-part-type="genus" reg="Oidaematophorus">Oidaematophorus</tp:taxon-name-part><tp:taxon-name-part taxon-name-part-type="species" reg="andresi">andresi</tp:taxon-name-part></tp:taxon-name></italic> sp. n. <bold>A</bold> Habitat at the type locality, near Socoroma Village in the Andes of northern Chile; <bold>B</bold> <italic><tp:taxon-name><tp:taxon-name-part taxon-name-part-type="genus" reg="Stevia">Stevia</tp:taxon-name-part><tp:taxon-name-part taxon-name-part-type="species" reg="philippiana">philippiana</tp:taxon-name-part></tp:taxon-name></italic> at the type locality.</p></caption><graphic xmlns:xlink="http://www.w3.org/1999/xlink" xlink:href="bdj-10-e94358-g003.jpg" position="float" id="oo_737419.jpg" orientation="portrait" xlink:type="simple"><uri content-type="original_file" xlink:type="simple">https://binary.pensoft.net/fig/737419</uri></graphic></fig></tp:treatment-sec><ref-list><ref id="B8123300"><element-citation xmlns:xlink="http://www.w3.org/1999/xlink" publication-type="article" xlink:type="simple"><person-group person-group-type="author"><name name-style="western"><surname>Hernández</surname><given-names>L. C.</given-names></name><name name-style="western"><surname>Fuentes</surname><given-names>L. S.</given-names></name><name name-style="western"><surname>Fajardo</surname><given-names>G. E.</given-names></name><name name-style="western"><surname>Matthews</surname><given-names>D. L.</given-names></name></person-group><year>2014</year><article-title>A new species of <italic><tp:taxon-name><tp:taxon-name-part taxon-name-part-type="genus" reg="Oidaematophorus">Oidaematophorus</tp:taxon-name-part></tp:taxon-name></italic> (<tp:taxon-name><tp:taxon-name-part taxon-name-part-type="order">Lepidoptera</tp:taxon-name-part></tp:taxon-name>: <tp:taxon-name><tp:taxon-name-part taxon-name-part-type="family">Pterophoridae</tp:taxon-name-part></tp:taxon-name>) from Chingaza National Natural Park in Colombia</article-title><source>Tropical <tp:taxon-name><tp:taxon-name-part taxon-name-part-type="order">Lepidoptera</tp:taxon-name-part></tp:taxon-name> Research</source><volume>24</volume><fpage>15</fpage><lpage>21</lpage></element-citation></ref><ref id="B8123215"><element-citation xmlns:xlink="http://www.w3.org/1999/xlink" publication-type="article" xlink:type="simple"><person-group person-group-type="author"><name name-style="western"><surname>Gielis</surname><given-names>C.</given-names></name></person-group><year>2011</year><article-title>Review of the Neotropical species of the family <tp:taxon-name><tp:taxon-name-part taxon-name-part-type="family">Pterophoridae</tp:taxon-name-part></tp:taxon-name>, part II: <tp:taxon-name><tp:taxon-name-part taxon-name-part-type="subfamily">Pterophorinae</tp:taxon-name-part></tp:taxon-name> (<tp:taxon-name><tp:taxon-name-part taxon-name-part-type="tribe">Oidaematophorini</tp:taxon-name-part></tp:taxon-name>, <tp:taxon-name><tp:taxon-name-part taxon-name-part-type="tribe">Pterophorini</tp:taxon-name-part></tp:taxon-name>) (<tp:taxon-name><tp:taxon-name-part taxon-name-part-type="order">Lepidoptera</tp:taxon-name-part></tp:taxon-name>)</article-title><source>Zoologische Mededelingen Leiden</source><volume>85</volume><fpage>1</fpage><lpage>8210</lpage></element-citation></ref><ref id="B8123233"><element-citation xmlns:xlink="http://www.w3.org/1999/xlink" publication-type="article" xlink:type="simple"><person-group person-group-type="author"><name name-style="western"><surname>Gielis</surname><given-names>C.</given-names></name></person-group><year>2014</year><article-title>Review of the Neotropical species of the family <tp:taxon-name><tp:taxon-name-part taxon-name-part-type="family">Pterophoridae</tp:taxon-name-part></tp:taxon-name>, part 5: Additions from Peru, Ecuador, Colombia, Venezuela and the Guyanas (<tp:taxon-name><tp:taxon-name-part taxon-name-part-type="order">Lepidoptera</tp:taxon-name-part></tp:taxon-name>)</article-title><source>Boletín de la Sociedad Entomológica Aragonesa</source><volume>55</volume><fpage>67</fpage><lpage>91</lpage></element-citation></ref><ref id="B8123391"><element-citation xmlns:xlink="http://www.w3.org/1999/xlink" publication-type="article" xlink:type="simple"><person-group person-group-type="author"><name name-style="western"><surname>Matthews</surname><given-names>D. L.</given-names></name><name name-style="western"><surname>Miller</surname><given-names>J. Y.</given-names></name><name name-style="western"><surname>Simon</surname><given-names>M. J.</given-names></name><name name-style="western"><surname>Goss</surname><given-names>G. J.</given-names></name></person-group><year>2019</year><article-title>Additions to the plume moth fauna of the Bahamas (<tp:taxon-name><tp:taxon-name-part taxon-name-part-type="order">Lepidoptera</tp:taxon-name-part></tp:taxon-name>: <tp:taxon-name><tp:taxon-name-part taxon-name-part-type="family">Pterophoridae</tp:taxon-name-part></tp:taxon-name>) with description of four new species</article-title><source><tp:taxon-name><tp:taxon-name-part taxon-name-part-type="class">Insecta</tp:taxon-name-part></tp:taxon-name> Mundi</source><volume>708</volume><fpage>1</fpage><lpage>35</lpage></element-citation></ref><ref id="B8123660"><element-citation xmlns:xlink="http://www.w3.org/1999/xlink" publication-type="article" xlink:type="simple"><person-group person-group-type="author"><name name-style="western"><surname>Ustjuzhanin</surname><given-names>P.</given-names></name><name name-style="western"><surname>Kovtunovich</surname><given-names>V. N.</given-names></name><name name-style="western"><surname>Yakovlev</surname><given-names>R. V.</given-names></name><name name-style="western"><surname>Streltzov</surname><given-names>A. N.</given-names></name></person-group><year>2021</year><article-title>Materials on the <tp:taxon-name><tp:taxon-name-part taxon-name-part-type="order">Lepidoptera</tp:taxon-name-part></tp:taxon-name> fauna of “Ecoportal de Piedra” National Park (Jujuy Province, North-Western Argentina). Part I. <tp:taxon-name><tp:taxon-name-part taxon-name-part-type="family">Pterophoridae</tp:taxon-name-part></tp:taxon-name> (<tp:taxon-name><tp:taxon-name-part taxon-name-part-type="order">Lepidoptera</tp:taxon-name-part></tp:taxon-name>: <tp:taxon-name><tp:taxon-name-part taxon-name-part-type="family">Pterophoridae</tp:taxon-name-part></tp:taxon-name>).</article-title><source>SHILAP Revista de Lepidopterología</source><volume>49</volume><fpage>435</fpage><lpage>446</lpage></element-citation></ref><ref id="B8123687"><element-citation xmlns:xlink="http://www.w3.org/1999/xlink" publication-type="article" xlink:type="simple"><person-group person-group-type="author"><name name-style="western"><surname>Vargas</surname><given-names>H. A.</given-names></name></person-group><year>2021</year><article-title>New distribution records, first host plant record and DNA barcoding of the Neotropical plume moth <italic><tp:taxon-name><tp:taxon-name-part taxon-name-part-type="genus" reg="Oidaematophorus">Oidaematophorus</tp:taxon-name-part><tp:taxon-name-part taxon-name-part-type="species" reg="pseudotrachyphloeus">pseudotrachyphloeus</tp:taxon-name-part></tp:taxon-name></italic> Gielis (<tp:taxon-name><tp:taxon-name-part taxon-name-part-type="order">Lepidoptera</tp:taxon-name-part></tp:taxon-name>, <tp:taxon-name><tp:taxon-name-part taxon-name-part-type="family">Pterophoridae</tp:taxon-name-part></tp:taxon-name>)</article-title><source>Biodiversity Data Journal</source><volume>9</volume><fpage>e77167</fpage><pub-id pub-id-type="doi">10.3897/BDJ.9.e77167</pub-id></element-citation></ref><ref id="B8123172"><element-citation xmlns:xlink="http://www.w3.org/1999/xlink" publication-type="article" xlink:type="simple"><person-group person-group-type="author"><name name-style="western"><surname>Gielis</surname><given-names>C.</given-names></name></person-group><year>1991</year><article-title>A taxonomic review of the <tp:taxon-name><tp:taxon-name-part taxon-name-part-type="family">Pterophoridae</tp:taxon-name-part></tp:taxon-name> (<tp:taxon-name><tp:taxon-name-part taxon-name-part-type="order">Lepidoptera</tp:taxon-name-part></tp:taxon-name>) from Argentina and Chile</article-title><source>Zoologische Verhandelingen Leiden</source><volume>269</volume><fpage>1</fpage><lpage>164</lpage></element-citation></ref></ref-list></tp:taxon-treatment>
